# Supplementary material for: The Complete Genome of a New Betabaculovirus from Clostera anastomosis
Source: PLoS One. 2015 Jul 13;10(7):e0132792. doi: 10.1371/journal.pone.0132792 (PMC4500397; doi:10.1371/journal.pone.0132792)
Supplement: S1 Table — Predicted ORFs are compared with homologues in seventeen betabaculoviruses, AcMNPV, NeseNPV and CuniNPV. The transcriptional orientation of each ORF is indicated by symbols: > (+ strand) and < (- strand). The presence of early (E) and late (L) promoter located within 150 nucleotides of the start codon is shown. (XLS) [file pone.0132792.s001.xls]

## Sheet: Sheet1
Table S1. Characteristics of the ClasGV-B genome. Predicted ORFs are compared with homologues in seventeen betabaculoviruses, AcMNPV, NeseNPV and CuniNPV. The transcriptional orientation of each ORF is indicated by symbols: > (+ strand) and < (- strand). The presence of early (E) and late (L) promoter located within 150 nucleotides of the start codon is shown.
ClasGV-B	Name	Position	Size(aa)	Promoter	AdorGV		AgseGV		ChocGV		ClasGV-A		ClanGV		CpGV		CrleGV		EpapGV		ErelGV		HearGV		PhopGV		PlxyGV		PiraGV		PsunGV		SpfrGV		SpliGV		XecnGV		AcMNPV		NeseNPV		CuniNPV
ORF					ORF	aa id (%)	ORF	aa id (%)	ORF	aa id (%)	ORF	aa id (%)	ORF	aa id (%)	ORF	aa id (%)	ORF	aa id (%)	ORF	aa id (%)	ORF	aa id (%)	ORF	aa id (%)	ORF	aa id (%)	ORF	aa id (%)	ORF	aa id (%)	ORF	aa id (%)	ORF	aa id (%)	ORF	aa id (%)	ORF	aa id (%)	ORF	aa id (%)	ORF	aa id (%)	ORF	aa id (%)
1	granulin	1 > 747	248	E,L	1	95.56	1	90.32	1	96.7742	1	96	1	94.7581	1	95.5645	1	94.7581	1	92.7419	1	98	1	89	1	92.3387	4	85.8871	1	85.89	1	88.7097	1	87	1	87.1486	1	88.7097	8	56.5957	1	40	—	—
2	p78/83	744 < 1148	134	L	2	32.23	2	61.76	2	46.6667	2	40	2	48.2759	2	52.0548	2	48.0519	5	27.9412	2	54	2	35.1351	2	44.4444	5	29	2	63.49	2	33.7838	2	41	2	40	2	35.1351	—	—	—	—	92	35
3	pk-1	1129 > 1965	278	L	3	54.55	3	49.65	3	66.5468	3	59	3	59.4203	3	56.9892	3	60.4317	6	47.8571	3	80	3	43.9446	3	60.5072	6	47.4638	3	68.12	3	43.7931	3	44	3	48.4211	3	43.4932	10	36.9048	—	—	—	—
4	orf4	2204 > 2797	197	E	—	—	—	—	—	—	—	—	—	—	—	—	—	—	—	—	4	29	—	—	—	—	—	—	—	—	—	—	—	—	—	—	—	—	—	—	—	—	—	—
5	orf5	2884 < 3456	190	E	4	39.11	6	45.74	5	50.7937	4	42	4	44.9735	4	47.619	4	43.3862	7	32.6316	6	70	6	36.9565	4	46.3158	8	24	4	52.38	6	35.8696	6	35	5	43.617	7	36.9565	—	—	—	—	—	—
6	orf6	3446 > 3613	55	E,L	5	44	7	40	6	52.7273	5	54	5	55.7692	5	49.0909	5	49.0909	8	25	7	76	7	32.6923	5	44.4444	9	41.5094	5	54.55	7	32.0755	7	28	6	34	8	32.6923	—	—	—	—	—	—
7	ie-1	3831 < 5216	461	E	6	44.79	8	36.94	7	56.713	6	40	6	40.3805	7	43.6893	6	43.3962	35	34.9333	8	75	8	33.1565	6	41.6021	10	28.7532	6	54.33	8	32.4468	8	30	7	30.3191	9	32.626	147	22.7273	—	—	—	—
8	ac146	5256 > 5843	195	E	7	43.78	9	39.8	8	53.5714	7	47	7	47.6923	8	41.3265	7	45.8763	34	35.8779	9	63	9	31.1558	7	40.8654	11	33.5196	7	51.55	9	30.6533	9	31	8	31.3725	10	31.1558	146	30.7692	—	—	—	—
9	ac145	5870 < 6175	101	E,L	8	51	10	54	9	66.3366	8	57	8	58.4158	9	65.3465	8	69.3069	33	52.4752	10	80	10	53	8	59	12	56.4356	8	59.41	10	53	10	48	9	52	11	53	145	39.3939	67	28	—	—
10	orf10	6320 < 7483	387	E	—	—	—	—	—	—	—	—	—	—	—	—	—	—	—	—	—	—	—	—	—	—	—	—	—	—	—	—	—	—	—	—	—	—	—	—	—	—	—	—
11	odv-e18	7683 < 7961	92	L	10	72.83	11	50.5	12	72.1519	13	70	13	69.1358	14	65.7534	13	68	29	65.2632	13	90	11	55.4348	12	76	13	57.7778	14	73.42	11	57.6087	11	54	10	60	12	56.5217	143	72.2222	65	28	31	11
12	p35/p49	7962 < 9374	470	E,L	11	47.9	12	48	13	62.4	14	52	14	52.2	15	55.8	14	54.6	28	49	14	77	12	40.6	13	38	14	43.7	15	63.6	12	39.5	12	40	11	41.5	13	39.9	142	29	63	26	30	17
13	odv-e56/pif-5	9551 < 10609	352	L	12	65.24	15	59.3	14	76.3006	15	66	15	67.4352	18	72.3343	17	69.6275	27	66.9516	16	82	14	49.8575	16	67.1429	16	63.1884	16	67.44	14	51.8519	14	52	13	51.2821	15	50.1425	148	43.4174	38	38	102	35
14	p10	10628 < 11128	166	E,L	13	35.56	114	30.3	—	—	16	30	16	46.875	22	25.7812	—	—	—	—	17	63	81	30.8901	—	—	2	56.6667	17	27.78	86	31.9372	68	36	63	42.6667	83	32.0652	—	—	—	—	—	—
15	orf15	11154 < 11585	143	E,L	14	28.37	—	—	—	—	17	28	17	27.4648	—	—	—	—	—	—	18	60	—	—	—	—	—	—	18	36.17	—	—	—	—	—	—	—	—	—	—	—	—	—	—
16	orf16	11603 > 11842	79	E,L	—	—	—	—	16	42.5926	18	43	18	38.9831	19	34.2466	19	33.3333	—	—	19	68	—	—	17	40.3509	—	—	19	40.51	—	—	—	—	—	—	—	—	—	—	—	—	—	—
17	pep-1	11892 < 12452	186	E,L	16	47.94	18	47.8	17	72	19	69	19	69.4915	20	57.5107	20	64.5	25	57.8616	20	86	16	57.1429	19	61.0169	20	66.2651	20	56.16	16	57.672	16	52	15	48.5577	17	58.2011	—	—	—	—	—	—
18	orf18	12543 < 13187	214	E,L	—	—	14	43.09	—	—	—	—	—	—	16	52.1277	15	54.2105	61	50	—	—	—	—	14	48.1481	—	—	—	—	—	—	—	—	107	19.7674	—	—	—	—	—	—	—	—
19	pep/p10	13277 > 14344	355	E,L	17	58.87	19	58.61	18	62.963	36	61	35	61.3833	22	66.3818	23	63.9535	22	54.519	21	81	18	47.9167	20	55.814	21	53.0086	22	67.34	18	47.5325	18	46	19	44.1734	19	47.9167	—	—	—	—	—	—
20	pep-2	14371 > 14877	168	E,L	18	42.66	20	45.12	19	53.75	37	54	36	54.8193	23	60.3774	24	49.359	21	42.5806	22	71	17	45.625	21	50	23	37.4194	23	51.59	17	44.375	17	46	18	41.25	18	46.25	—	—	—	—	—	—
21	orf21	15037 < 16326	429	E	—	—	—	—	21	52.1739	—	—	—	—	27	30.4348	26	27.957	—	—	23	37	13	33.3333	—	—	—	—	—	—	—	—	—	—	—	—	14	33.3333	—	—	—	—	—	—
22	orf22	17439 > 18800	453	E	21	24.14	23	40	22	31.4103	40	28	38	33.3333	29	31.4607	28	39.3617	17	24	26	54	114	39.2157	25	29	24	23.6111	24	31.35	24	30.5556	—	—	22	27.2727	25	22.3301	—	—	—	—	—	—
23	f protein	19293 > 21089	598	E	23	43.07	25	49.07	23	62.1479	31	50	30	50.5155	31	55	30	55.0256	14	46.2199	28	73	26	34.715	27	53.9741	26	41.0619	27	60.1	26	33.1658	23	33	24	40.9396	27	35.1724	23	22.7564	—	—	—	—
24	orf24	21254 > 22567	437	E	—	—	—	—	—	—	—	—	—	—	—	—	—	—	—	—	—	—	—	—	—	—	—	—	27	27.97	—	—	—	—	—	—	—	—	—	—	—	—	—	—
25	orf25	22718 < 23455	245	E	25	32.81	27	29.21	24	40	33	35	32	33.8776	33	33.452	32	34.1365	37	26.749	30	58	28	24.9057	29	31.9672	28	31.6	28	45.61	28	27.6	25	25	26	23.6515	29	23.8372	—	—	—	—	—	—
26	pif-3	23528 > 24103	191	E,L	26	39.68	29	46.91	26	45.9893	34	49	33	49.162	35	53.3679	34	50.7937	38	46.8085	31	72	30	44.186	31	47.8947	29	43.4783	30	51.06	30	43.6842	27	42	27	49.3671	32	43.6047	115	36.4198	69	28	46	31
27	orf27	24134 > 24457	107	L	29	54.81	34	41.94	28	59.6154	41	53	39	51.4286	39	57.0093	36	59.8131	40	46.6019	32	86	32	44.2105	34	64.4231	31	47.0588	31	53.85	32	44.2105	29	47	31	39.3617	34	44.2105	—	—	—	—	—	—
28	orf28	24508 < 24834	108	E	—	—	—	—	—	—	—	—	—	—	40	41.8367	37	38.2353	—	—	33	60	—	—	35	36.4583	—	—	—	—	—	—	—	—	101	33.3333	—	—	—	—	—	—	—	—
29	lef-2	25037 > 25591	184		32	34.27	35	37.78	29	53.0726	30	46	29	46.6667	41	46.3277	38	47.1591	41	42.446	34	66	33	33.7079	37	46.0674	32	34.4633	33	53.37	33	34.2697	30	37	32	30.3867	35	33.7079	6	24	57	28	25	32
30	orf30	25575 > 25844	89	E	33	50	36	40	30	46.5909	29	37	28	33.8235	42	36.0465	39	46.1538	42	26.4706	35	67	34	36.7089	38	29.2683	—	—	34	45.57	34	35.443	31	30	33	41.8605	36	36.7089	—	—	—	—	—	—
31	he65	25873 < 26667	264	E	—	—	132	32.83	—	—	—	—	—	—	135	33.9286	—	—	—	—	36	71	62	31.6456	—	—	—	—	—	—	63	29.1667	—	—	—	—	67	31.6456	105	42.1603	—	—	—	—
32	orf32	26673 < 26990	105	E,L	66	33.33	—	—	31	39.2523	28	32	27	31.9149	43	30.5556	40	38.1579	12	21.9512	37	55	—	—	39	30.2752	33	27.7108	35	40.57	—	—	—	—	—	—	—	—	—	—	—	—	—	—
33	orf33	27003 < 27461	152		36	37.86	40	34.69	32	51.3889	27	36	26	34.965	45	39.4366	42	31.5789	43	22.2	38	68	37	10.1	40	50	34	30.5556	36	52.38	12	35.4839	33	24	36	24.2105	39	16.1	—	—	—	—	—	—
34	mp-nase	27498 < 28958	486	L	37	34.54	41	35.55	33	42.1456	26	40	25	40.0943	46	41.8552	43	39.3478	44	32.634	39	57	38	30.3653	41	37.3253	35	31.8059	37	43.28	38	32.2506	34	30	37	30.0885	40	31.9635	—	—	—	—	—	—
35	p13	28937 > 29767	276	L	38	59.4	42	53.87	34	64.6617	25	53	24	53.5055	47	64.5522	44	64.5522	45	54.8507	40	80	40	47.3881	42	57.6779	36	50.5618	38	57.78	41	47.4074	36	47	38	52.2222	43	47.7612	—	—	—	—	—	—
36	11K-like	29797 > 30117	106	L	66	32.2	10	27.27	—	—	40	38	37	42.5532	47	31.7073	—	—	—	—	—	—	19	40.8163	43	29.5455	59	38.4615	—	—	131	26.9231	—	—	29	34.375	20	38	150	38.7755	—	—	—	—
37	pif-2	30125 > 31252	375	L	39	62.78	43	52.65	35	70.8108	24	66	23	66.482	48	70.0535	45	68.5484	47	62.9944	42	81	42	51.3298	44	62.9333	37	54.4474	40	69.73	43	51.3298	37	52	39	57.2222	45	50.5319	22	48.6631	55	44	38	48
38	orf38	31176 > 31538	120		—	—	—	—	36	37.3737	—	—	—	—	—	—	—	—	—	—	43	68	142	44	—	—	—	—	—	—	—	—	—	—	—	—	141	44	—	—	—	—	—	—
39	orf39	31489 > 34581	1030	E,L	42	31.18	45	24.53	—	—	22	46	22	45.5959	50	46.6667	47	39.3013	48	62.069	44	44	44	31.0976	46	33.0846	38	34.2105	42	57.79	45	26.3158	38	30	41	31.0976	47	27.7778	—	—	—	—	—	—
40	ac106	34598 < 35242	214	E,L	43	65.73	46	60.27	37	75.9259	21	63	21	67.7419	52	76.1905	50	68.3721	50	70.122	45	82	45	66.4706	47	73	40	57.346	43	74.77	47	64.1176	39	67	42	60.8466	50	65.8824	106	35.0877	32	19	—	—
41	ac110	35252 > 35404	50	L	44	47.62	—	—	38	63.3333	20	48	20	48	53	51.0638	51	52.2727	—	—	46	72	46	36.8421	48	51.2195	41	54.7619	44	53.19	48	37.2093	40	37	43	51.1628	51	36.8421	110	14	—	—	—	—
42	ubiquitin	35417 < 35701	94	E,L	45	76.34	47	74.47	39	85.7143	45	83	43	82.7957	54	79.7872	52	86.8421	52	80.6452	47	88	47	89.4737	49	81.9149	42	80.2198	45	85.56	50	89.4737	41	83	45	79.1209	52	89.4737	35	77.6316	—	—	—	—
43	odv-ec43	35794 > 36858	354	L	46	55.34	48	53.61	40	64.9718	46	57	44	56.6197	55	51.3932	53	55.0279	53	55.8989	48	78	48	39.2857	50	47.4138	43	43.8547	46	62.36	51	40.3846	42	41	46	47.8022	53	39.0582	109	29.9435	70	24	69	12
44	orf44	36877 > 37041	54	L	47	38.64	49	53.85	41	60.8696	47	35	45	43.1373	56	51.8519	54	50	44	38.0952	49	85	49	42.1053	51	50	44	23	47	53.19	52	42.1053	43	38	47	38	54	42.1053	—	—	—	—	—	—
45	39K	37028 < 37930	300	E,L	49	35.42	51	37.9	42	52.5926	49	56	46	52.3585	57	42.2222	55	40.2655	56	31.4815	50	71	50	23.6607	52	40.8257	45	28.3333	48	55.83	53	22.9787	44	24	48	23.8994	55	23.2143	36	35.2941	—	—	—	—
46	lef-11	37911 < 38225	104	E	50	48.89	52	47.25	43	54.3478	50	50	47	50	58	49	56	46.0674	57	47.7778	51	79	51	44.7917	53	53.0864	46	49.4505	49	54.26	54	46.7391	45	47	49	41.3043	56	45.8333	37	27.2727	23	31	—	—
47	sod	38238 < 38711	157	E,L	51	56	54	66.88	44	66.879	51	61	48	63.1579	59	65.9091	57	64.4295	58	64.5161	52	81	63	62.8378	54	65.1613	47	57.5949	50	64.97	64	64.8649	50	56	—	—	68	63.5135	31	56.3758	—	—	—	—
48	p10	39137 < 39421	94	L	—	—	—	—	45	66.1972	—	—	—	—	—	—	—	—	—	—	54	62	—	—	—	—	—	—	—	—	—	—	68	20	—	—	—	—	137	50	—	—	—	—
49	p74	39460 < 41463	667	L	53	51.9	56	47.21	46	66.2222	52	56	49	56.4371	60	60.8633	58	60.1783	59	53.6624	55	75	72	42.6534	55	60.5926	49	50.4318	51	59.32	77	41.7974	61	41	56	33.0935	77	42.796	138	45.3526	50	39	74	34
50	orf50	41478 < 41861	127	E,L	—	—	—	—	—	—	—	—	—	—	—	—	—	—	—	—	56	48	—	—	—	—	—	—	53	34	—	—	—	—	—	—	—	—	—	—	—	—	—	—
51	ac7	41931 < 42668	245	E	—	—	—	—	—	—	—	—	—	—	—	—	—	—	—	—	—	—	—	—	—	—	—	—	—	—	—	—	—	—	—	—	—	—	7	30.1435	—	—	—	—
52	orf52	42986 < 43609	207	E	56	47.29	57	55.83	48	59.7087	—	—	—	—	—	—	—	—	—	—	58	68	—	—	59	59.5122	—	—	54	59.11	—	—	—	—	—	—	—	—	—	—	—	—	—	—
53	orf53	44337 < 44873	178		57	27.3	59	61.82	49	77.551	57	50	54	49.5146	62	77.7778	60	76.1905	62	63.9344	60	79	73	68.4211	60	74.2424	50	57.1429	55	71.88	78	71.0526	62	50	57	53.2258	77	22	—	—	—	—	—	—
54	p47	44769 > 46016	415	E	58	55.81	60	56.52	50	68.6684	58	60	55	59.5801	68	64.8438	61	63.1579	63	59.9469	61	79	74	54.3147	61	60.8911	51	51.7949	56	66.75	79	54.5455	63	57	58	55.641	78	54.0609	40	42.2392	49	45	73	23
55	BV-e31	46067 > 46732	221	L	59	64.25	61	64.49	51	72.1461	59	62	56	62.4434	69	68.3258	62	70.5882	65	55.3922	62	84	77	59.8253	62	68.7204	52	61.244	57	70.14	82	59.9119	64	60	59	57.9439	79	60.262	38	40.3061	—	—	—	—
56	p24	46776 > 47339	187	L	60	53.02	62	59.88	52	69.2737	60	60	57	62.0253	71	70.4403	63	61.9318	66	57.0513	63	85	78	46.1988	63	55.4054	53	53.2934	58	65.84	83	48.7013	65	50	60	51.3333	80	46.1988	129	25.5682	—	—	—	—
57	orf57	47336 > 47635	99	E	—	—	—	—	53	40.2299	61	38	58	38.8889	—	—	—	—	—	—	64	73	—	—	—	—	—	—	—	—	—	—	—	—	—	—	—	—	—	—	—	—	—	—
58	38.7k	47692 < 48249	185	L	—	—	63	28.93	54	33.1522	62	33	59	32.7731	73	23.8806	65	33.3333	67	31.6456	65	51	79	30.4348	65	31.1111	54	41.3043	59	31.02	84	26.2774	66	27	61	29.3478	81	23.9583	13		—	—	—	—
59	lef-1	48230 < 48934	234		62	52.99	64	54.15	55	65.9483	63	64	60	63.3621	74	59.5745	66	63.4043	68	56.6524	66	75	80	47.479	66	53.8793	55	50	60	64.22	85	46.8354	67	45	62	49.789	82	47.479	14	33.6245	68	33	45	26
60	pif-1	48999 > 50609	536	L	63	59.23	65	37.91	56	69.4184	64	64	61	64.8045	75	66.4773	67	63.2184	69	53.9033	67	79	82	44.636	67	51.9481	7	52.8195	61	62.2	87	45.6274	69	43	64	48.381	84	43.6782	119	37.3606	79	32	29	30
61	fgf-1	50606 < 51292	228	E	64	38.79	66	33.5	57	53.7778	65	41	62	41.2844	76	42.1348	68	45.1282	70	35.4978	68	61	83	28.1407	69	51.7949	56	32.6087	62	55.8	88	30.8081	70	30	66	35.8209	85	30.1676	—	—	—	—	—	—
62	orf62	51352 < 51675	107	E	65	32.58	123	57.14	58	41.7582	66	38	63	40.6977	77	38.3562	69	38.4615	71	30.4348	69	59	—	—	70	29.6296	—	—	63	40.95	—	—	—	—	—	—	—	—	—	—	—	—	—	—
63	orf63	51688 > 51858	56	E,L	—	—	—	—	—	—	—	—	—	—	—	—	—	—	—	—	70	47	—	—	—	—	—	—	—	—	—	—	—	—	—	—	—	—	—	—	—	—	—	—
64	orf64	51846 > 52361	171	E	66	36.18	67	23.16	59	38.3459	67	38	64	35.4037	79	40	70	39.2157	73	32.5	71	53	85	33.9623	71	29.6774	59	31.25	64	36.97	90	29.1139	71	30	68	42.8571	87	32.7044	—	—	—	—	—	—
65	lef-6	52358 < 52687	109	E	67	59.42	68	40.58	60	47.3118	68	32	65	29.2929	80	35.7798	71	47.1429	74	41.791	72	60	86	42.3529	72	34.6535	60	41.4286	65	50.7	91	39.7727	73	39	69	44.0476	88	40.2062	28	17.4	—	—	—	—
66	dbp	52783 < 53616	277	EI	68	54.26	69	29.81	61	73.1884	69	57	66	58.1749	81	51.0791	72	49.8221	75	29.8969	73	74	87	28.3871	73	32.3843	61	26.6304	66	63.9	92	30.9353	74	25	70	22.8723	89	28.8462	25	23.6715	22	25	—	—
67	ac71	53631 < 53873	80	L	—	—	70	36.51	62	50.6849	—	—	—	—	82	38.806	73	39.0805	76	31.746	74	63	—	—	—	—	62	35.7143	70	42.42	—	—	—	—	71	75	—	—	71	47.8261	—	—	—	—
68	orf68	53809 < 54423	204	E	—	—	71	25.98	63	38.756	70	35	67	36.1809	82	32.2404	73	28.8235	77	25.6684	75	60	89	24.7706	74	25	—	—	67	38.28	94	25.4098	75	25	72	30	90	24.7706	—	—	—	—	—	—
69	p48	54456 > 55628	390	E,L	69	66.75	72	59.14	64	76.2887	71	64	68	63.7306	83	73.5219	74	68.7179	78	55.8974	76	87	90	51.0309	75	66.1458	63	49.6164	68	75.84	95	51.0309	76	53	73	49.6183	91	51.0309	103	32.25	33	23	—	—
70	ac102	55648 > 56004	118	E,L	70	57.28	73	55.7	65	68.4211	72	58	69	56.8627	84	55.8824	75	47.6636	79	47.2222	77	84	91	41.7722	76	30.9091	64	35.1351	69	57.8	96	41.7722	77	37	74	40.4762	92	41.7722	102	5.9	—	—	—	—
71	c42	56058 > 57194	378	E,L	71	55.46	74	52.86	66	69.086	73	66	70	66.5796	85	61.9303	76	62.141	80	50.5618	78	95	92	47.4255	77	50.6702	66	43.0986	70	68.82	97	47.1545	78	48	75	51.5068	93	46.4865	101	22.2222	35	23	22	28
72	p6.9	57240 > 57419	59	E,L	72	72.7	75	44.1	67	75.4	74	34	71	72.9	86	69.4	77	55.2	81	58.9	79	74	93	48.3	78	55.6	67	51.8	71	77.6	98	52.5	79	33	75b	51.2	94	49.2	100	34.5	36	54	23	39
73	lef-5	57475 < 58251	258	E	73	59.53	76	51.89	68	68.75	75	58	72	59.7656	87	60.7843	78	61.0236	82	51.145	80	70	94	50	79	58.7549	69	53.937	72	62.84	99	49.2366	80	50	76	54.9242	95	53.5088	99	45.082	58	36	88	25
74	38k	58198 > 59112	304	L	74	61.87	77	53.02	69	64.4295	76	63	73	61.4865	88	58.5284	79	57.5251	83	51.5254	81	75	95	49.4949	80	58.7838	70	45.1724	73	65.03	100	49.8328	81	51	77	48.6486	96	49.4949	98	38.2637	59	33	87	26
75	pif-4	59129 < 59614	161	L	75	45.63	78	48.15	70	68.323	77	56	74	56.2963	89	57.5	80	59.375	84	45.0617	82	84	96	58.9928	81	50.625	71	39.3548	74	67.5	101	58.3942	82	51	79	52.2059	97	58.2734	96	41.9643	60	27	90	27
76	helicase-1	59598 > 63041	1147	E,L	76	51.47	79	39.33	71	69.0497	78	57	75	57.4653	90	50.9974	81	50.7372	85	34.7594	83	79	97	37.4895	82	42.9427	72	38.1771	75	60.94	102	37.0995	83	38	80	38.0353	98	37.4579	95	25.3584	61	28	89	20
77	odv-e25	63090 < 63731	213	E,L	77	66.67	81	65.44	72	77.3585	79	64	76	65.2582	91	80.7512	82	79.8122	86	73.0233	84	85	98	66.6667	83	75.2336	74	65.7277	76	76.17	103	65.1376	85	65	81	65.8986	99	66.21	94	39.0698	26	25	15	29
78	p18	63770 < 64267	165	E,L	78	38.89	82	42.42	73	55.8282	80	46	77	47.2393	92	54.6012	83	50.6173	87	42.236	85	69	99	37.037	84	45.3988	75	41.5094	77	53.09	104	38.2716	86	41	82	39.2405	100	41.8033	93	31.25	25	38	13	36
79	p33	64302 > 65066	254	L	79	53.75	83	57.71	74	65.3543	81	61	78	60.0791	93	60.4743	84	58.1028	88	56.3492	86	83	100	45.8498	85	59.4488	76	51.7787	78	65.61	105	47.4308	87	47	83	47.2441	101	46.6403	92	35.6322	24	31	14	92
80	lef-4	65078 < 66457	459	E	80	49.68	85	44.26	75	59.6639	83	52	80	52.3707	95	51.7454	86	51.797	91	47.3002	87	76	112	42.0601	87	49.4624	78	45.0216	80	53.91	114	41.97	91	44	86	46.7949	110	41.6309	90	31.9192	62	29	96	23
81	vp39	66538 > 67407	289	L	81	58.78	86	39.39	76	69.0141	84	65	81	65.8451	96	59.5156	87	60.4895	92	41.8367	88	75	113	35.7367	88	45.9459	79	33.4395	81	69.31	115	36.246	92	37	87	38.0503	111	36.3924	89	30.6122	89	20	24	33
82	odv-e27	67471 > 68319	282	L	82	58.3	87	44.67	77	75	85	65	82	65.2632	97	61.5942	88	60.4895	93	45.3901	89	87	114	41.5493	89	51.7483	80	44.5255	82	67.72	116	41.9014	93	43	88	48.951	112	41.9014	144	25.3623	25	32	32	32
83	orf83	68609 < 69757	383		83	32	88	26	78	45	86	34	83	33	99	38	90	43	94	28.6765	91	62	116	25.4902	92	32	82	32	83	44	117	26.9231	94	25	89	26	113	26.4151	—	—	—	—	—	—
84	orf84	69822 > 70148	108	L	84	25.53	90	49.09	79	66.0377	—	—	84	47.0588	100	43.5484	91	47.7612	95	37.5	92	59	119	55.2632	93	57.6923	83	43.1373	84	45.45	120	57.8947	97	60	90	48.8889	116	59.4595	—	—	—	—	—	—
85	vp91	70135 < 71955	606	E,L	85	42.74	91	32.42	80	47.8064	88	42	86	42.5868	101	44.1308	92	49.2089	96	39.1803	93	72	121	28.6467	94	48.2315	84	34.4371	85	43.73	122	30.3309	100	35	92	31.5447	118	27.9514	83	25.2708	84	24	35	23
86	tlp-20	71936 > 72439	167	E,L	86	46.07	93	27.93	81	43.617	89	34	87	35.4839	102	35.9447	93	35.1351	97	27.451	94	55	122	30.9859	95	34.4828	85	0	86	35.71	123	24.5509	101	32	93	34.6939	119	29.5775	82	30.4	—	—	—	—
87	ac81	72318 > 73007	229	L	87	63.3	94	57.37	82	70.892	90	65	88	64.7368	103	69.0217	94	70.1087	98	62.3656	95	85	123	56.5714	96	63.7306	86	64.0449	87	67.88	124	58.2857	102	56	94	57.9235	120	57.1429	81	45.2514	48	38	106	26
88	gp41	72976 > 73818	280	E,L	88	48.59	95	55.24	83	65.5914	91	59	89	60.5634	104	62.3693	95	62.069	99	58.8028	96	84	124	48.0969	97	57.2414	87	45.2297	88	64.46	125	47.4048	103	47	95	50.5155	121	48.0969	80	29.8305	47	25	67	26
89	iap-3	73835 > 74623	262	E,L	89	32.12	53	33.83	84	38.6282	—	—	—	—	17	42.8571	16	39.8524	11	42.3664	97	58	139	25.1799	86	32.3699	98	23.4973	79	33.11	143	26.2411	114	26	106	27.4074	137	26.1649	27	28.7356	17	31	—	—
90	ac78	74633 > 74947	104	E	90	29.67	96	24	85	42.2222	92	63	90	39.7436	105	33.7838	96	35	100	20.5	98	63	125	28.5714	98	35.7143	88	43.0556	89	35.58	126	27.2727	104	28	96	21	122	28.2353	78	20.2	46	29	34	31
91	vlf-1	74868 > 76052	394	L	91	66.19	97	59.57	86	64.6724	93	65	91	67.3077	106	66.9468	97	63.369	101	50.1425	99	82	126	54.7278	99	64.7541	89	47.8632	90	70.28	127	51.2262	105	54	97	54.4199	123	54.7278	77	33.3333	45	30	18	27
92	orf92	76114 < 76794	226	E,L	40	46.43	—	—	25	29.3839	—	—	—	—	—	—	9	22.6415	—	—	100	25	—	—	—	—	—	—	—	—	—	—	—	—	—	—	—	—	—	—	—	—	—	—
93	orf93	76959 < 77618	219	E	83	30.23	—	—	87	43.6937	—	—	—	—	—	—	—	—	94	42.8571	101	61	—	—	—	—	—	—	—	—	—	—	—	—	—	—	—	—	—	—	—	—	—	—
94	ac76	77708 > 77962	84	E,L	92	64.29	99	56.47	88	76.1905	94	69	92	69.0476	107	64.2857	98	65.8537	102	62.3529	103	84	128	55.6962	100	60	91	50.6024	91	77.38	129	55.6962	107	55	99	55.2941	125	55.6962	76	27.8481	—	—	—	—
95	ac75	77986 > 78444	152	E,L	93	51.05	100	47.02	89	64.6667	96	48	94	50.6667	108	57.3333	99	60.9272	103	52.6667	104	83	129	32.8947	101	60.6667	92	42.7632	92	62	130	32.2368	108	35	100	39.3333	126	32.8947	75	17.3	—	—	—	—
96	p43	78475 < 79572	365	E	—	—	—	—	33	47.8261	—	—	—	—	—	—	—	—	—	—	105	45	—	—	—	—	—	—	—	—	—	—	—	—	—	—	—	—	39	38.2271	—	—	—	—
97	dna pol	79653 < 82868	1071	E,L	94	59.22	101	56.59	90	70.9865	97	63	95	63.0561	111	64.2589	101	63.2396	106	57.0862	106	80	134	50	103	63.0814	93	48.8212	93	67.69	138	50.5758	109	50	101	51.6602	132	50.0942	65	34.4828	28	27	91	26
98	desmoplakin	82807 > 84996	729	E	95	29.57	102	39.47	91	32.967	98	36	96	35.1823	112	33.6765	102	34.7826	107	52.5641	107	60	135	40	104	28	94	37.963	94	36.13	139	40	110	46	102	24.6106	133	40	66	12.3	29	35	92	5
99	lef-3	85115 < 86128	337	E	96	45.95	103	22.25	92	62.6113	99	42	97	42.3977	113	40.6877	103	39.8256	108	24.1636	108	72	136	25.8741	105	28.9216	95	0	95	51.62	140	23.0994	111	27	103	25.1572	134	27.8912	67	8.3	—	—	—	—
100	pif-6	86100 > 86477	125	E,L	97	55.46	104	50	93	68.8	100	54	98	56.5574	114	57.9832	104	62.5	109	48.2759	109	84	137	46.4	106	59.0164	96	42.7419	96	70.4	141	44.8	112	42	104	45.8333	135	47.2727	68	36.7521	41	29	58	29
101	orf101	86527 > 87063	178		98	32.92	105	33.93	94	47.3404	—	—	—	—	115	34.7107	105	31.7073	110	33.5366	110	64	138	22.093	107	39.0533	97	23.8579	97	47.65	142	21.1429	113	25	105	28.125	136	21.5116	—	—
102	iap-5	87068 > 88030	320	E	99	44.26	106	39.1	95	53.8721	101	50	100	49.8294	116	49.8305	106	49.4915	111	37.7224	111	69	139	33	108	44.4444	98	38.1944	98	52.88	143	32.7922	114	31	106	32.5088	137	33	—	—	17	28
103	lef-9	87975 > 89462	495		100	66.73	107	65.51	96	72.5971	102	64	101	65.7787	117	69.5391	107	71.748	112	66.8712	112	84	140	62.1181	109	68.0982	99	65.3061	99	71.37	145	62.0408	115	62	107	64.9485	139	61.9145	62	51.54	40	35	59	23
104	25k-fp	89469 > 89927	152	E,L	101	56.74	108	60.27	97	73.8255	103	60	102	62.1429	118	65.4088	108	67.1233	113	60.5634	113	83	141	51.773	110	60.1399	100	52.8571	100	66.67	146	43.2836	116	53	109	57.971	140	52.4823	61	40.8333	—	—	—	—
105	dna ligase	89924 < 91594	556	E,L	103	54.55	110	52.15	99	69.1892	105	54	104	54.4964	120	60.8466	110	59.9291	115	51.7668	114	81	142	43.8503	112	55.9859	101	43.2432	102	68.02	148	43.672	117	43	110	46.8694	141	44.2068	—	—	—	—	—	—
106	orf106	91626 < 91811	61	E,L	—	—	—	—	—	—	—	—	—	—	—	—	—	—	—	—	—	—	—	—	—	—	—	—	—	—	—	—	—	—	—	—	—	—	—	—	—	—	—	—
107	orf107	91859 > 92026	55	E	0	0	111	35.59	100	44.2308	106	57	105	56.7568	121	44.7368	111	39.2857	—	—	115	58	143	28.8889	118	35.2941	102	50	103	56.76	149	28.8889	118	27	—	—	142	28.8889	—	—	—	—	—	—
108	orf108	92077 > 92292	71		104	65.38	112	69.23	101	55.7143	107	87	106	53.0303	122	70.3704	112	82.3529	117	45.1613	116	76	144	35.0877	117	49.1228		0	104	56.72	150	36.8421	119	50	—	—	143	35.0877	—	—	—	—	—	—
109	fgf-2	92356 < 93582	408	E	105	27.14	113	29.37	102	34.9754	108	36	107	37.9747	123	35.1351	113	37.619	118	34.0557	117	58	145	29.8361	116	35.989	104	26.1981	105	38.15	151	26.3441	120	29	116	29.4314	144	29.9674	32	31.3433	—	—	—	—
110	orf110	93716 > 94006	96	EI,L	106	40.21		0	103	64.5161	109	58	108	56.9767	124	65.1685	114	58.8889	—	—	118	70	133	40	115	60	82	26.3158	106	56.99	135	38.6364	—	—	115	40	159	42.4242	—	—	—	—	—	—
111	alk-exo	94056 > 95264	402	E	107	41.96	115	44.84	104	64.8579	110	54	109	54	125	56	115	50.5025	119	47.3008	119	80	146	44.3005	114	52.8536	106	44.9351	107	61.56	152	45.6693	121	47	117	44.7368	145	44.0104	133	32.5062	31	28	54	28
112	helicase-2	95182 > 96576	464	E	108	42.46	116	48.97	105	56.3043	—	—	—	—	126	51.8124	116	53.2895	120	47.7974	120	78	147	45.9584	113	53.9568	107	48.3568	112	54.19	153	46.3134	122	48	118	47.5771	146	45.9584	—	—	—	—	—	—
113	orf113	96614 < 96973	119		—	—	—	—	—	—	—	—	—	—	—	—	—	—	—	—	—	—	—	—	—	—	—	—	—	—	—	—	—	—	—	—	—	—	—	—	—	—	—	—
114	orf114	96916 < 97701	261	E	109	24.12	117	25.45	106	39.8058	111	27	110	28.8889	130	41.9643	118	38.0435	121	32.6087	121	51	—	—	—	—	108	38.0597	109	31.49	—	—	—	—	119	29.8755	—	—	—	—	—	—	—	—
115	lef-8	97766 < 100420	884	E	110	63.55	118	64.31	107	73.4234	112	64	111	63.5851	131	69.8768	119	70.0113	122	64.6727	122	83	149	60.3139	121	66.8172	109	62.0068	110	72.11	155	60.3583	124	60	121	60.8108	148	60.5381	50	48.0706	81	32	26	25
116	orf116	100558 < 100698	46		—	—	121	30	108	51.4286	114	50	114	50	133	42.8571	—	—	124	23.5294	—	—	168	34.2857	—	—	—	—	112	46.15	172	28.5714	—	—	—	—	170	37.1429	—	—	—	—	—	—
117	ac53	100722 > 101123	133	L	111	51.2	122	48.39	109	59.3985	115	52	115	52.6316	134	61.6541	121	61.8321	125	50	123	79	169	37.2263	122	60.1504	112	44.697	113	64.66	173	36.5079	135	44	127	37.8788	171	37.2263	53	28.8288	80	24	28	41
118	orf118	101132 < 102187	351	E,L	113	29.2	124	30.45	110	38.4615	116	33	116	34.8765	135	33.8308	122	29.6137	126	31.4159	124	61	170	30.1887	123	36.2637	113	27.2727	114	37.68	174	25.6522	136	32	128	32.4324	172	30.1887	—	—	—	—	—	—
119	orf119	102187 < 102390	67	L	114	39.34	125	37.04	111	43.2836	117	36	117	35.2941	136	33.3333	123	30	127	36.1111	125	18	—	—	—	—	—	—	115	42.42	—	—	—	—	129	22.8571	173	0	—	—	—	—	—	—
120	vp1054	102471 > 103700	409	E,L	115	48.25	127	46.76	113	59.4752	119	57	119	58.309	138	55.814	125	54.2274	129	41.349	126	76	173	44.5455	126	47.7477	115	39.7661	116	59.77	177	44.8485	139	44	130	41.0029	175	44.5455	54	29.5732	85	23	8	24
121	fgf-3	103725 > 104780	351	E	117	43.68	128	35.29	114	46.1864	121	38	121	38.4615	140	36.2275	127	45.1477	131	33.4728	128	48	176	26.8595	128	38.9313	117	31.7204	118	47.08	180	27.9352	142	27	133	28.0335	178	26.8657	—	—	—	—	—	—
122	egt	104815 < 106212	465	E	118	38.02	129	44.8	115	52.6316	122	48	122	49.0281	141	48.4163	128	47.1983	132	45.3744	129	62	—	—	129	43.9294	118	37.6906	119	52.65	—	—	—	—	—	—	—	—	15	40.1302	—	—	—	—
123	me53	106437 > 107399	320	E	119	42.04	131	37.34	116	53.0547	123	49	123	48.2759	143	50.1597	129	48.2428	133	33.3333	130	66	178	29.8137	130	43.7299	120	34.7134	120	52.09	182	28.7926	145	29	134	32.7	180	30.1242	139	30.303	—	—	—	—
